# Supplementary material for: The effect of habitat changes along the urbanization gradient for breeding birds: an example from the Xiong’an New Area
Source: PeerJ. 2019 Oct 30;7:e7961. doi: 10.7717/peerj.7961 (PMC6825411; doi:10.7717/peerj.7961)
Supplement: Appendix S1 — a. Protection level refer to List of Endangered and Protected Species of China (Ministry of Forestry of the PRC, 1989). [file peerj-07-7961-s001.csv]

No	Orders	Families	Common name	Scientific name	Residence types	Feeding types	Protection levela
	Accipitriformes
1		Accipitridae	Eurasian Sparrowhawk	Accipiter nisus	SP	C	¢ò
2			Eastern Buzzard	Buteo japonicus	P	C	¢ò
	Falconiformes
3		Falconidae	Common Kestrel	Falco tinnunculus	R	C	¢ò
	Columbiformes
4		Columbidae	Oriental Turtle Dove	Streptopelia orientalis	R	G
5			Spotted Dove	Streptopelia chinensis	R	G
6			Eurasian Collared Dove	Streptopelia decaocto	R	G
	Galliformes
7		Phasianidae	Common Pheasant	Phasianus colchicus	R	O
	Bucerotiformes
8		Upupidae	Common Hoopoe	Upupa epops	S	I
	Piciformes
9		Picidae	Great Spotted Woodpecker	Dendrocopos major	R	I
	Caprimulgiformes
10		Apodidae	Common Swift	Apus apus	SP	I
	Cuculiformes
11		Cuculidae	Indian Cuckoo	Cuculus micropterus	S	I
	Passeriformes
12		Corvidae	Azure-winged Magpie	Cyanopica cyanus	R	O
13			Common Magpie	Pica pica	R	O
14		Paridae	Cinereous Tit	Parus cinereus	R	I
15			Yellow-bellied Tit	Pardaliparus venustulus	R	I
16		Pycnonotidae	Light-vented Bulbul	Pycnonotus sinensis	S	O
17		Phylloscopidae	Pallas's Leaf Warbler	Phylloscopus proregulus	SP	I
18		Sylviidae	Vinous-throated Parrotbill	Sinosuthora webbiana	R	I
19		Sturnidae	White-cheeked Starling	Spodiopsar cineraceus	SW	O
20		Turdidae	Chinese Blackbird	Turdus mandarinus	R	IF
21			Naumann's Thrush	Turdus naumanni	P	IF
22		Passeridae	Eurasian Tree Sparrow	Passer montanus	R	G
23		Motacillidae	Buff-bellied Pipit	Anthus rubescens	P	I
24			White Wagtail	Motacilla alba	PS	I
25		Fringillidae	Brambling	Fringilla montifringilla	WP	IF
26			Chinese Grosbeak	Eophona migratoria	SP	IF
27			Grey-capped Greenfinch	Chloris sinica	R	IF
28		Emberizidae	Little Bunting	Emberiza pusilla	WP	IF
29			Yellow-browed Bunting	Emberiza chrysophrys	P	IF
30		Hirundinidae	Barn Swallow	Hirundo rustica	SP	I
31			Red-rumped Swallow	Cecropis daurica	S	I
32		Alaudidae	Eurasian Skylark	Alauda arvensis	PW	I
33		Zosteropidae	Japanese White-eye	Zosterops japonicus	SP	I
34		Cisticolidae	Zitting Cisticola	Cisticola juncidis	R	I
35		Acrocephalidae	Oriental Reed Warbler	Acrocephalus orientalis	S	I
36		Dicruridae	Black Drongo	Dicrurus macrocercus	S	I
37		Laniidae	Brown Shrike	Lanius cristatus	P	I
