# Supplementary material for: The effect of habitat changes along the urbanization gradient for breeding birds: an example from the Xiong’an New Area
Source: PeerJ. 2019 Oct 30;7:e7961. doi: 10.7717/peerj.7961 (PMC6825411; doi:10.7717/peerj.7961)
Supplement: Data S1 [file peerj-07-7961-s002.csv]

April, 2017?
					Rural												Urban fringe									Urban
	Residence types	Feeding types	Common name	Scientific name	RC15	XX10	RC14	RC13	RC12	XX8	XX9	RC11	RC9	AX5	XX7	RC10	RC8	XX6	RC5	XX4	AX3	RC7	XX5	AX4	RC6	RC3	AX2	RC4	RC2	XX3	XX2	XX1	AX1	RC1
Breeding birds	s	G	Eurasian Collared Dove	Streptopelia decaocto																												3
	R	G	Eurasian Tree Sparrow	Passer montanus		7					22						4	2	18	14	2		36	21	80	20	29	8	12	24	10	11	54
	R	G	Oriental Turtle Dove	Streptopelia orientalis		2					3						7	5	7	4					7								2
	R	G	Spotted Dove	Streptopelia chinensis							6						5	1		2		2	1	1			1		5
	R	I	Great Spotted Woodpecker	Dendrocopos major		1					1
	R	I	Cinereous Tit	Parus cinereus														5	1		2												2
	R	I	Yellow-bellied Tit	Pardaliparus venustulus							1									1					1
	R	I	Vinous-throated Parrotbill	Sinosuthora webbiana														3
	S	I	Common Hoopoe	Upupa epops																	1		1					1				1
	PS	I	White Wagtail	Motacilla alba												1					5						1					1
	SP	I	Pallas's Leaf Warbler	Phylloscopus proregulus													2			1												3
	R	IF	Grey-capped Greenfinch	Chloris sinica														2		6	2	5		5	2	1	1	1			1	8
	R	IF	Chinese Blackbird	Turdus mandarinus														4
	SP	IF	Chinese Grosbeak	Eophona migratoria													2	34
	R	O	Common Pheasant	Phasianus colchicus								1					1
	R	O	Azure-winged Magpie	Cyanopica cyanus							22						11	6	17						18							2
	R	O	Common Magpie	Pica pica	5		2	2	2	2		1	4	1	2	3	14	4	7	1	2	1	1
	S	O	Light-vented Bulbul	Pycnonotus sinensis							1							6		1		3	1	3	2		1						1
	SW	O	White-cheeked Starling	Spodiopsar cineraceus							11									3					25
non-Breeding birds or species transit through the point or hover in the sky	SP	C	Eurasian Sparrowhawk	Accipiter nisus																					1
	SP	I	Barn Swallow	Hirundo rustica	6														1		2				5				3		4	12	2
	P	IF	Naumann's Thrush	Turdus naumanni														1
	P	I	Buff-bellied Pipit	Anthus rubescens														1
	P	IF	Yellow-browed Bunting	Emberiza chrysophrys
	P	C	Eastern Buzzard	Buteo japonicus																	3
	PW	I	Eurasian Skylark	Alauda arvensis								13
	WP	IF	Little Bunting	Emberiza pusilla																	6
	WP	IF	Brambling	Fringilla montifringilla																										9
June, 2018
					Rural												Urban fringe									Urban
	Residence types	Feeding types			RC15	XX10	RC14	RC13	RC12	XX8	XX9	RC11	RC9	AX5	XX7	RC10	RC8	XX6	RC5	XX4	AX3	RC7	XX5	AX4	RC6	RC3	AX2	RC4	RC2	XX3	XX2	XX1	AX1	RC1
Breeding birds	R	C	Common Kestrel	Falco tinnunculus				1
	R	G	Eurasian Collared Dove	Streptopelia decaocto															1						6
	R	G	Eurasian Tree Sparrow	Passer montanus	15		18	13	14	6	36	26	10	18	12	21	14	8	9	6	53	9	16	24	8	26	16	14	16	8	14	14	17	12
	R	G	Oriental Turtle Dove	Streptopelia orientalis																					1
	R	G	Spotted Dove	Streptopelia chinensis		2											2	2	4	3	2		2		4				1	2		2
	R	I	Great Spotted Woodpecker	Dendrocopos major																1	1				1
	R	I	Cinereous Tit	Parus cinereus													4	1		1			1									2
	R	I	Zitting Cisticola	Cisticola juncidis	1	2	2	1	1		2	2				2			1
	R	I	Vinous-throated Parrotbill	Sinosuthora webbiana
	S	I	Common Hoopoe	Upupa epops		1						1					1		1		1				2								1
	S	I	Oriental Reed Warbler	Acrocephalus orientalis																											2
	S	I	Black Drongo	Dicrurus macrocercus													1		1
	S	I	Indian Cuckoo	Cuculus micropterus		1						1					1	1	1	1	1		1
	PS	I	White Wagtail	Motacilla alba							1						1							2							1	1
	SP	I	Japanese White-eye	Zosterops japonicus														3						8		1					1		2	2
	R	IF	Grey-capped Greenfinch	Chloris sinica													5	4	7	3	3			2		1		1				2	2
	R	O	Common Pheasant	Phasianus colchicus																	1
	R	O	Azure-winged Magpie	Cyanopica cyanus															4					5	16
	R	O	Common Magpie	Pica pica	1	4	2	2	2		4	3	1	2	2	1	1	3	2	2	5	1	3	1	1		2				2	2	2
	S	O	Light-vented Bulbul	Pycnonotus sinensis		2					2	1					5	5	3	4	3	2	3	5	4	1				3		6	3
	SW	O	White-cheeked Starling	Spodiopsar cineraceus	3				1			1					14	15						2	24
non-Breeding birds or species transit through the point or hover in the sky	S	I	Red-rumped Swallow	Cecropis daurica																	4	5										4
	SP	I	Barn Swallow	Hirundo rustica	3	4					6	8				8	8	6	10	2	7	2	3	14	4	12		2	5		18	12	10	2
	SP	I	Common Swift	Apus apus																				1
	P	I	Brown Shrike	Lanius cristatus		1					1						1	1	1	2					1
	PW	I	Eurasian Skylark	Alauda arvensis																	1
	Sample code	Urbanization gradient	Breeding bird Individual Density	Breeding bird Species richness	Human visitors	Species diversity of arbor	Species richness of arbor	Cannopy of arbor	FHD
	RC15	Rural area	15.92	2.5	0	0	1	20%	2.88
	XX10	Rural area	14.01	4.5	3	1.09	3	18%	2.59
	RC14	Rural area	15.29	2	0	0	0	0%	2
	RC13	Rural area	12.1	2.5	0	0	1	10%	3.73
	RC12	Rural area	12.74	2.5	0	0	0	0%	4.13
	XX8	Rural area	5.1	1	0	0	0	0%	2
	XX9	Rural area	71.34	6.5	3	0.25	3	95%	4.43
	RC11	Rural area	23.57	4.5	3	0	0	0%	3.96
	RC9	Rural area	9.55	1.5	0	0	0	0%	2.81
	AX5	Rural area	13.38	1.5	0.5	0	1	25%	3.75
	XX7	Rural area	10.19	1.5	1.5	0	1	10%	3.57
	RC10	Rural area	17.83	2.5	1	0	0	0%	2.58
	RC8	Urban fringe	60.51	9.5	4	1.09	5	87%	4.13
	XX6	Urban fringe	72.61	10	8	2.77	17	85%	5.57
	RC5	Urban fringe	53.5	8	1.5	0.33	4	23%	3.32
	XX4	Urban fringe	34.39	8.5	29	2.45	7	68%	4.05
	AX3	Urban fringe	53.5	7.5	5	0.2	3	50%	3.92
	RC7	Urban fringe	14.65	3.5	6	0.65	9	90%	4.28
	XX5	Urban fringe	42.04	5.5	5	1.26	6	25%	3.14
	AX4	Urban fringe	50.32	6	47	3.19	21	70%	4.09
	RC6	Urban fringe	128.66	8.5	2.5	1.34	9	90%	4.3
	RC3	Urban area	31.85	3	7	2.42	7	4%	2.69
	AX2	Urban area	32.48	3.5	3	4.1	23	30%	3.33
	RC4	Urban area	15.92	2.5	3	2.16	5	3%	3.2
	RC2	Urban area	21.66	2	0	1.68	5	10%	2.42
	XX3	Urban area	23.57	2	4	1.09	3	35%	3.29
	XX2	Urban area	19.75	3.5	26	1.26	4	6%	3.57
	XX1	Urban area	36.94	7	26	3.03	14	46%	4.11
	AX1	Urban area	54.78	5	3	2.33	11	45%	2.91
	RC1	Urban area	8.92	1	1.5	1.57	4	6%	2.86
